# Supplementary material for: Simplatab: An Automated Machine Learning Framework for Radiomics-Based Bi-Parametric MRI Detection of Clinically Significant Prostate Cancer
Source: Bioengineering (Basel). 2025 Feb 26;12(3):242. doi: 10.3390/bioengineering12030242 (PMC11939345; doi:10.3390/bioengineering12030242)
Supplement: Supplementary file 1 [file bioengineering-12-00242-s001.zip]

Archive with 1 entries (1 files):
- bioengineering-3476769-supplementary.pdf
